# Supplementary material for: Formation of a 3D Particle Array Actuated by Ultrasonic Traveling Waves in a Regular Polygon Resonator
Source: Micromachines (Basel). 2022 Nov 17;13(11):2003. doi: 10.3390/mi13112003 (PMC9697207; doi:10.3390/mi13112003)
Supplement: Supplementary file 1 [file micromachines-13-02003-s001.zip]

Archive with 4 entries (3 files):
- Videos/S1.mp4
- Videos/S2.mp4
- Videos/S3.mp4
- Videos/
